# Supplementary material for: A novel binary pesticidal protein from Chryseobacterium arthrosphaerae controls western corn rootworm by a different mode of action to existing commercial pesticidal proteins
Source: PLoS One. 2023 Feb 17;18(2):e0267220. doi: 10.1371/journal.pone.0267220 (PMC9937505; doi:10.1371/journal.pone.0267220)
Supplement: S2 Table — ECB: European corn borer Ostrinia nubilalis, FAW: fall armyworm Spodoptera frugiperda; SWCB: southwestern corn borer Diatraea grandiosella; CEW: corn earworm Helicoverpa zea. Fisher exact test was used to compare each treatment to the negative control at significance level P < 0.05. (XLSX) [file pone.0267220.s006.xlsx]

## Sheet: S2
			GDI0005A + GDI0006A			Positive control			Empty lysate
			Stunting (%)	Mortality (%)	p-value	Stunting (%)	Mortality (%)	p-value	Stunting (%)	Mortality (%)
		ECB	0	9,4 ± 3,1	0.23	0	100	1.09 E-18	0	0
		FAW	6	0	0.67	50 ± 12,5	25 ± 12,5	4.4 E-7	12,5 ± 6,2	0
		CEW	4,1 ± 4,1	22,2 ±14,6	0.18	nd	nd	nd	4,1 ± 4,1	4,1 ± 4,1
		SWCB	0	4,1 ± 4,1	1	nd	nd	nd	4,1 ± 4,1	0
